# Supplementary material for: Feline Infectious Peritonitis Effusion Index: A Novel Diagnostic Method and Validation of Flow Cytometry-Based Delta Total Nucleated Cells Analysis on the Sysmex XN-1000V®
Source: Vet Sci. 2024 Nov 13;11(11):563. doi: 10.3390/vetsci11110563 (PMC11598915; doi:10.3390/vetsci11110563)
Supplement: Supplementary file 1 [file vetsci-11-00563-s001.zip]

Archive with 1 entries (1 files):
- vetsci-3247418-supplementary.pdf
